# Supplementary material for: Metabolic engineering of cucurbitacins in Cucurbita pepo hairy roots
Source: Front Plant Sci. 2022 Dec 5;13:1021907. doi: 10.3389/fpls.2022.1021907 (PMC9760960; doi:10.3389/fpls.2022.1021907)
Supplement: Supplementary Table 1 — List of primers used in this study. [file DataSheet_4.xlsx]

## Sheet: Table S1
Primer list
Name	Sequence	Type of cloning	Purpose
CpBr1-F	ATGAATGACAATGTTGGATCC	pJET	CpCUCbHL1-Amplifying from cDNA and confirmation by sequencing
CpBr1-R	CTAATTGGAAAGAAAATATTCCAAA	pJET	CpCUCbHL1-Amplifying from cDNA and confirmation by sequencing
CpBr2-F	ATGTTCCCTTTACAGAAATGC	pJET	Amplifying from cDNA and confirmation by sequencing
CpBr2-R	TTGTTTCAGCTGTGGCAC	pJET	Amplifying from cDNA and confirmation by sequencing
CpCPQ-F	atgtggaggctgaaggtg	pJET	Amplifying from cDNA and confirmation by sequencing
CpCPQ-R	tcattcagtaagaacccga	pJET	Amplifying from cDNA and confirmation by sequencing
CpCYP88L4-F	AGGGGTTTATATGTTTGTGAGG	pJET	Amplifying from cDNA and confirmation by sequencing
CpCYP88L4-R	CTACGAGCTTGGGGGCAGGCAAGTG	pJET	Amplifying from cDNA and confirmation by sequencing
CpCYP87D19-F	ATGGAGCTCCAATTATCAATGT	pJET	Amplifying from cDNA and confirmation by sequencing
CpCYP87D19-R	AAGCCCATCTCCAAATTTCAG	pJET	Amplifying from cDNA and confirmation by sequencing
CpCYP89A140-F	ATGGATAGTTGGGTGACAGCA	pJET	Amplifying from cDNA and confirmation by sequencing
CpCYP89A140-R	CTAACTAGAAACCGCCCTCG	pJET	Amplifying from cDNA and confirmation by sequencing
attb-Cp-Br1-F	GGGGACAAGTTTGTACAAAAAAGCAGGCTATGAATGACAATGTTGGATCC	Gateway-for pJCV51 vector	CpCUCbHL1-For cloning into pDONR207 vector using BP reaction. Later used to clone into pJCV51 for gene integration during hairy root induction
attb-Cp-Br1-R	GGGGACCACTTTGTACAAGAAAGCTGGGTTCTAATTGGAAAGAAAATATTCCAAAT	Gateway-for pJCV51 vector	CpCUCbHL1-For cloning into pDONR207 vector using BP reaction. Later used to clone into pJCV51 for gene integration during hairy root induction
U-ScCpCPQ-F	ATCAACGGGUAAAatgtggaggctgaaggtg	USER	For chromosome integration and expression in Saccharomyces cervisiae
U-ScCpCPQ-R	CGTGCGAUtcattcagtaagaacccga	USER	For chromosome integration and expression in Saccharomyces cervisiae
U-ScCpCYP88L4-F	ATCAACGGGUAAAATGGAAACGATTAATGTTTGTG	USER	For chromosome integration and expression in Saccharomyces cervisiae
U-ScCpCYP88L4-R	CGTGCGAUTCATGGGAGCTTGGTAATTG	USER	For chromosome integration and expression in Saccharomyces cervisiae
U-Sc-CpACT-F	ATCAACGGGUAAAATGGCAATGAGCGTGAAGA	USER	For chromosome integration and expression in Saccharomyces cervisiae
U-Sc-CpACT-R	CGTGCGAUTCAAACGCTGAGGACTTGT	USER	For chromosome integration and expression in Saccharomyces cervisiae
U-Sc-CpCYP87D19-F	ATCAACGGGUAAAATGGAGCTCCAATTATCAATGT	USER	For chromosome integration and expression in Saccharomyces cervisiae
U-Sc-CpCYP87D19-R	CGTGCGAUAAGCCCATCTCCAAATTTCAG	USER	For chromosome integration and expression in Saccharomyces cervisiae
U-Sc-CpCYP89A140-F	ATCAACGGGUAAAATGGATAGTTGGGTGACAGCA	USER	For chromosome integration and expression in Saccharomyces cervisiae
U-Sc-CpCYP89A140-R	CGTGCGAUCTAACTAGAAACCGCCCTCG	USER	For chromosome integration and expression in Saccharomyces cervisiae
ERG20-U2-FP	AGCGATACGUAAAATGGCTTCAGAAAAAGAAATTAGGAG	USER	For chromosome integration and expression in Saccharomyces cervisiae
ERG20-U2-RP	CACGCGAUCTATTTGCTTCTCTTGTAAACTTTGTTCA	USER	For chromosome integration and expression in Saccharomyces cervisiae
tHMG1-U-FP	ATCAACGGGUAAAATGGACCAATTGGTGAAAACTGAAGTCA	USER	For chromosome integration and expression in Saccharomyces cervisiae
tHMG1-U-RP	CGTGCGAUTTAGGATTTAATGCAGGTGACGGAC	USER	For chromosome integration and expression in Saccharomyces cervisiae
ERG12-U2-FP	AGCGATACGUAAAATGTCATTACCGTTCTTAACTTCTGC	USER	For chromosome integration and expression in Saccharomyces cervisiae
ERG12-U2-RP	CACGCGAUTTATGAAGTCCATGGTAAATTCGTGTTTC	USER	For chromosome integration and expression in Saccharomyces cervisiae
ERG1-U-FP	ATCAACGGGUAAAATGTCTGCTGTTAACGTTGCACC	USER	For chromosome integration and expression in Saccharomyces cervisiae
ERG1-U-RP	CGTGCGAUTTAACCAATCAACTCACCAAACAA	USER	For chromosome integration and expression in Saccharomyces cervisiae
U-IaCPQ-F	GGCTTAAUATGTGGAAACTGAAAATCGC	USER-for pEAQ vector	For transient expression in Nicotiana benthamiana
U-IaCPQ-R	GGTTTAAUTTATTCTCCATATTTCAATAAAACCTG	USER-for pEAQ vector	For transient expression in Nicotiana benthamiana
U-IaACT-F	GGCTTAAUATGGAAATGAAGGTAGATGTAATGA	USER-for pEAQ vector	For transient expression in Nicotiana benthamiana
U-IaACT-R	GGTTTAAUTCAGTGGTGGTGGTGGTG	USER-for pEAQ vector	For transient expression in Nicotiana benthamiana
qCsaActin-F	ATTCTTGCATCTCTAAGTACCTTCC		Gene expression analysis by qPCR-Cucumis sativus cotyledon infiltration experiment
qCsaActin-R	CCAACTAAAGGGAAATAACTCACC		Gene expression analysis by qPCR-Cucumis sativus cotyledon infiltration experiment
qCsaCYP88L2-F	ACCCACAAGACTTTGATCCTTCA		Gene expression analysis by qPCR-Cucumis sativus cotyledon infiltration experiment
qCsaCYP88L2-R	TGTGACACCCTAACAATCCTGC		Gene expression analysis by qPCR-Cucumis sativus cotyledon infiltration experiment
qCsa-CYP81q58-F	CGGTTCTCGTTCGGTTGTCGTCG		Gene expression analysis by qPCR-Cucumis sativus cotyledon infiltration experiment
qCsa-CYP81q58-R	CACGGCGAAGTTGGGACGGT		Gene expression analysis by qPCR-Cucumis sativus cotyledon infiltration experiment
qCsa-CPQ-F	CATGTGCACAGGAGGATTTG		Gene expression analysis by qPCR-Cucumis sativus cotyledon infiltration experiment
qCsa-CPQ-R	TCATTGCCTTTTCCCTCAAC		Gene expression analysis by qPCR-Cucumis sativus cotyledon infiltration experiment
qCsa-ACT-F	TCGTCGAAGCCGAAGCCAACT		Gene expression analysis by qPCR-Cucumis sativus cotyledon infiltration experiment
qCsa-ACT-R	GCCAACCGTAATGCCTCCGCA		Gene expression analysis by qPCR-Cucumis sativus cotyledon infiltration experiment
qCsa-CYP88L2-F	CCTGGAAGTGAACTTGCAAAGCTTGAG		Gene expression analysis by qPCR-Cucumis sativus cotyledon infiltration experiment
qCsa-CYP88L2-R	AGGCCCATTGGCTTGGCACT		Gene expression analysis by qPCR-Cucumis sativus cotyledon infiltration experiment
qCsa-CYP87D20-F	GGGCTGCCCCTCATCGGAGA		Gene expression analysis by qPCR-Cucumis sativus cotyledon infiltration experiment
qCsa-CYP87D20-R	CCGGCCTTCCCGCCAAACAA		Gene expression analysis by qPCR-Cucumis sativus cotyledon infiltration experiment
qCpActin-F	TTGGCGTACATTGCCCTTG		Gene expression analysis by qPCR
qCpActin-R	GAACCACCACTGAGCACAA		Gene expression analysis by qPCR
qCpBr1-412-F	AGAGATGAGCTGAAAAGGGTG		Gene expression analysis by qPCR
qCpBr1-653-R	GAGTTTGGCATTCGATGGTGT		Gene expression analysis by qPCR
qCpCPQ-F1	AAGGCTTGTGAGTTTCTGC		Gene expression analysis by qPCR
qCpCPQ-R1	ATCGCCATTCTCCAGTTGA		Gene expression analysis by qPCR
qCpCYP81Q58-F	CAGATGAAAGCAGTGAAGCC		Gene expression analysis by qPCR
qCpCYP81Q58-R	TGAGGAAATGGGCAACCA		Gene expression analysis by qPCR
qCpCYP81Q59-F	ATGAAGTGACGGAATTGGAAG		Gene expression analysis by qPCR
qCpCYP81Q59-R	AAACAGAGCAGATGGCTGA		Gene expression analysis by qPCR
qCpCYP87D20-F	TAAGAGAAATTCTAGAGGGCAG		Gene expression analysis by qPCR
qCpCYP87D20-R	TGATCGGCGAGGTAGTTG		Gene expression analysis by qPCR
qCpCYP89A140-F	TCTGGCCTGCAAATTTGGG		Gene expression analysis by qPCR
qCpCYP89A140-R	CTTCTCGTCGTTGTTCTCTG		Gene expression analysis by qPCR
qCpCYP87D19-F	CAAGCAAGACGGTGACAC		Gene expression analysis by qPCR
qCpCYP87D19-R	CTCTCGCTCGACTTCTCTGG		Gene expression analysis by qPCR
qCpActin-F	GAGAGATTCCGTTGCCCAGA		Gene expression analysis by qPCR
qCpActin-R	GTGGGGCGACAACCTTAATC		Gene expression analysis by qPCR

## Sheet: Table S2
Plasmid	Features	Source
pAS1_X-3	AmpR; X3-DOWN -DR-KlURA3-DR-tCYC1- AsiSI/ Nb.BsmI USER cassette* – tPGI1-tFBA1	Victor Forman, (unpublished)
pAS2	AmpR; tFBA1 - tPGI1 - USER cassette* – tENO2-tTDH2	Victor Forman, (unpublished)
pAS3_X-3	AmpR; tENO2-tTDH2-USER cassette* – tADH1- X3-UP	Victor Forman, (unpublished)
pInt1	AmpR; X3-DOWN -DR-KlURA3-DR - PSaGAL1-tHMG1-tPGI1, PSaGAL10-ERG20-tCYC1	This Study
pInt2	AmpR; PSmGAL1-ERG1-tENO2, PSmGAL10-ERG12-tTDH2	This Study
pInt3	AmpR; PScGAL1-CpCPQ-tTDH1; X3-UP	This Study
pCfB132	pESC-URA-USER	Irina Borodina (Technical University of Denmark, Kongens Lyngby, Denmark)
pCfB220	pESC-LEU-USER	Irina Borodina (Technical University of Denmark, Kongens Lyngby, Denmark)
pCfB291	pESC-HIS-USER	Irina Borodina (Technical University of Denmark, Kongens Lyngby, Denmark)
pWUS	pESC-TRP-USER	This Study

## Sheet: Table S3
Species name	Provider
Cucurbita pepo var. golden glory	Syngenta, Strandlodsvej 44, 2300 Copenhagen, Denmark.
Iberis umbellata	Everwilde Farms Inc. 560 Industrial Way, Fallbrook 92028, California, USA.
Cucumis sativus var. Beit alpha	Impecta Frohandel AB, Gimgöl Granebo 1, 643 98 Julita, Sweden.
Ecballium elaterium	Plant World, St. Marychurch Rd. TQ12 4SE UK.
Luffa cylindrica	Chiltern Seeds, 114 Preston Crowmarsh, Wallingford, OX10 6SL, England.
Momordica charantia	Chiltern Seeds, 114 Preston Crowmarsh, Wallingford, OX10 6SL, England.

## Sheet: Table S4
Strain	Genotype	Source
EGY48	MATα, ura3, his3, trp1, 6xLexA operators::LEU2 - Derivative of strain W303-A1	(Thomas and Rothstein, 1989; Ellerstrom et al., 1992; Ignea et al., 2011)
EGY48-EV	EGY48 - PSaGAL1-tHMG1-tPGI1, PSaGAL10-ERG20-tCYC1, PSmGAL1-ERG1-tENO2, PSmGAL10-ERG12-tTDH2, KlURA3	This Study
EGY48-CpCPQ	EGY48 - PSaGAL1-tHMG1-tPGI1, PSaGAL10-ERG20-tCYC1, PSmGAL1-ERG1-tENO2, PSmGAL10-ERG12-tTDH2, PScGAL1-CpCPQ-tTDH1, KlURA3	This Study
EGY48-CpCPQ+CsCPR+CpCYP88L4	EGY48 - PSaGAL1-tHMG1-tPGI1, PSaGAL10-ERG20-tCYC1, PSmGAL1-ERG1-tENO2, PSmGAL10-ERG12-tTDH2, PScGAL1-CpCPQ-IX-tTDH1, KlURA3	This Study
EGY48-CpCPQ+CsCPR+CYP88L2	EGY48 - PSaGAL1-tHMG1-tPGI1, PSaGAL10-ERG20-tCYC1, PSmGAL1-ERG1-tENO2, PSmGAL10-ERG12-tTDH2, PScGAL1-CpCPQ-tTDH1, KlURA3	This Study
EGY48-CpCPQ+CsCPR+CYP88L7	EGY48 - PSaGAL1-tHMG1-tPGI1, PSaGAL10-ERG20-tCYC1, PSmGAL1-ERG1-tENO2, PSmGAL10-ERG12-tTDH2, PScGAL1-CpCPQ-tTDH1, KlURA3	This Study
EGY48-CpCPQ+CsCPR+CpCYP87D19	EGY48 - PSaGAL1-tHMG1-tPGI1, PSaGAL10-ERG20-tCYC1, PSmGAL1-ERG1-tENO2, PSmGAL10-ERG12-tTDH2, PScGAL1-CpCPQ-tTDH1, KlURA3	This Study
EGY48-CpCPQ+CsCPR+CpCYP89A140	EGY48 - PSaGAL1-tHMG1-tPGI1, PSaGAL10-ERG20-tCYC1, PSmGAL1-ERG1-tENO2, PSmGAL10-ERG12-tTDH2, PScGAL1-CpCPQ-tTDH1, KlURA3	This Study
EGY48-CpACT1	EGY48 - PSaGAL1-tHMG1-tPGI1, PSaGAL10-ERG20-tCYC1, PSmGAL1-ERG1-tENO2, PSmGAL10-ERG12-tTDH2, PScGAL1-CpCPQ-tTDH1, KlURA3	This Study

## Sheet: Table S5
Fig. 2 bHLH transcription factor phylogenetic tree
Abbreviation	Species	Database	accession number	description
Ls-putative CUCbH3	Lagenaria siceraria	Cucurbit Genomics database	Lsi09G003350	Basic helix-loop-helix DNA-binding superfamily protein
Ls-putative CUCbH2	Lagenaria siceraria	Cucurbit Genomics database	Lsi09G003250	Basic helix-loop-helix DNA-binding superfamily protein
CsBl-Leaf	Cucumis sativus	Cucurbit Genomics database	Csa5G156220	bHLH transcription factor induces cucurbitacin biosynthesis in cucumber leaves
Cma-putative CUCbH1	Cucurbita maxima	Cucurbit Genomics database	CmaCh02G014980	Was reannotated using FgenesH
CpCUCbH1	Cucurbita pepo	Cucurbit Genomics database	Cp4.1LG05g03810.1	bHLH transcription factor induces cucurbitacin biosynthesis in squash roots
Ls-putative CUCbH1	Lagenaria siceraria	Cucurbit Genomics database	Lsi09G003360	Basic helix-loop-helix DNA-binding superfamily protein
CmeBr	Cucumis melo	Cucurbit Genomics database	Melo3C005610	bHLH transcription factor induces cucurbitacin biosynthesis in melon roots
Mch-putative CUCbH1	Momordica charantia	Genbank	XP_022159635	transcription factor bHLH120-like Momordica charantia
CsBt-Fruit	Cucumis sativus	Cucurbit Genomics database	Csa5G157230	bHLH transcription factor induces cucurbitacin biosynthesis in cucumber fruits
Bhi-putative CUCbH1	Benincasa hispida	Cucurbit Genomics database	Bhi12M000316	Basic helix-loop-helix DNA-binding superfamily protein
ClBr	Citrullus lanatus	Cucurbit Genomics database	Cla011510	bHLH transcription factor induces cucurbitacin biosynthesis in watermelon roots
CsCUCbH1-like	Cucumis sativus	Cucurbit Genomics database	Csa3G178570	Basic helix-loop-helix DNA-binding superfamily protein
CmeCUCbH1-like	Cucumis melo	Cucurbit Genomics database	MELO3C006854	Basic helix-loop-helix DNA-binding superfamily protein
ClCUCbH1-like	Citrullus lanatus	Cucurbit Genomics database	Cla006231	Basic helix-loop-helix DNA-binding superfamily protein
CmaCUCbH1-like	Cucurbita maxima	Cucurbit Genomics database	CmaCh18G012040	Was reannotated using FgenesH
CpCUCbH1-like	Cucurbita pepo	Cucurbit Genomics database	Cp4.1LG09g01220.1	Basic helix-loop-helix DNA-binding superfamily protein
Mt TSAR1	Medicago truncatula	Genbank	KM409647.1	Triterpene saponin biosynthesis activating regulator 1bHLH induces production of saponins in Medicago truncatula
Mt TSAR2	Medicago truncatula	Genbank	KR349466.1	Triterpene saponin biosynthesis activating regulator 2bHLH induces production of saponins in Medicago truncatula
Os01g72370.1	Oryza sativa	RGAP	LOC_Os01g72370.1	Basic helix-loop-helix DNA-binding superfamily protein
Zm-GRMZM2G057413	Zea mays	MCENET	GRMZM2G057413_P01	Basic helix-loop-helix DNA-binding superfamily protein
Zm-AC193786	Zea mays	MCENET	AC193786.3_FGP005	Basic helix-loop-helix DNA-binding superfamily protein
Fig. 4 Acyltransferases phylogenetic tree
Abbreviation	Species	Database	accession number	description
IaCUCA1	Iberis amara	Genbank	MZ695218	acetyltransferase for the C3-hydroxy group of 16-hydroxy-cucurbitadienol
IaACT2	Iberis amara	Genbank	MZ695219	uncharacterized acyl transferase
At4G15400	Arabidopsis thaliana	Genbank	NP_193275.1	BAHD acyl transferase involved in brassinosteroid metabolism
AtTHAA1	Arabidopsis thaliana	Genbank	NM_124172	acetyltransferase for C15-hydroxy of 7,15-dihydroxy-16-keto-thalianol
AtTHAA2	Arabidopsis thaliana	Genbank	NM_124169	acetyltransferase for C3-hydroxy of different thalianol-derived compounds
At4G15390	Arabidopsis thaliana	Genbank	NP_193274.1	HXXXD-type acyl-transferase family protein
ClACT3	Citrullus lanatus	Cucurbit Genomics database	Cla022713	acetyltransferase acting on C16-hydroxy of Cucs B,D,E&I
CpACT3	Cucurbita pepo	Cucurbit Genomics database	Cp4.1LG07g00390	homolog of ClACT3
ClACT2	Citrullus lanatus	Cucurbit Genomics database	Cla008353 (Watermelon (97103) v1)	uncharacterized acyl transferase
ClACT1	Citrullus lanatus	Cucurbit Genomics database	Cla007081 (Watermelon (97103) v1)	acetyltransferase acting on C25 hydroxyl of Cucs D&I
CpACT1	Cucurbita pepo	Cucurbit Genomics database	Cp4.1LG17g09410	acetyltransferase acting on C25 hydroxyl of Cucs D&I
AtHCT	Arabidopsis thaliana	Genbank	NP_199704.1	hydroxycinnamoyl transferase
NtHCT	Nicotiana tabacum	Genbank	CAD47830.1	hydroxycinnamoyl transferase
ZmHCT	Zea mays	MaizeGDB	Zm00008a003723_T01	hydroxycinnamoyl transferase
Fig. 5 CYP88L subfamily phylogenetic tree
Abbreviation	Species	Database	accession number	description
CsCYP88L3	Cucumis sativus	Cucurbit Genomics database	Csa3G903550	uncharacterized P450
CsCYP88L1	Cucumis sativus	Cucurbit Genomics database	Construct 3 resulting from reannotation of region Chr3:39148901..39206200 with FgenesH	uncharacterized P450
CsCYP88L2	Cucumis sativus	Cucurbit Genomics database	missannotated-Csa3G903540	P450 making cucurbitadienol C19 hydroxylation					annotation correction Genbank: MZ695220
CpCYP88L9P	Cucurbita pepo	Cucurbit Genomics database	Construct 11 resulting from reannotation of region Cp4.1LG15:4646001..4760600 with FgenesH	uncharacterized P450
CmoCYP88L9P	Cucurbita moschata	Cucurbit Genomics database	Construct 13 resulting from reannotation of region Cmo_Chr19:5525701..5640300 with FgenesH	uncharacterized P450
CmaCYP88L10P	Cucurbita maxima	Cucurbit Genomics database	Construct 10 resulting from reannotation of region Cma_Chr19:5402101..5516700 with FgenesH	uncharacterized P450
CmoCYP88L4	Cucurbita moschata	Cucurbit Genomics database	Construct 14 resulting from reannotation of region Cmo_Chr19:5525701..5640300 with FgenesH	uncharacterized P450
CmaCYP88L4	Cucurbita maxima	Cucurbit Genomics database	Construct 8 resulting from reannotation of region Cma_Chr19:5402101..5516700 with FgenesH	uncharacterized P450
CpCYP88L4	Cucurbita pepo	Genbank	MZ695222	uncharacterized P450
CsCYP88L4	Cucumis sativus	Cucurbit Genomics database	Csa3G903560	uncharacterized P450					annotation correction Genbank: MZ695221
McCYP88L8	Momordica charantia	DDJB	LC456845	P450 making cucurbitadienol C7 hydroxylation
McCYP88L7	Momordica charantia	DDJB	LC456844	P450 making cucurbitadienol C19 and C7 hydroxylation
CpCYP88A60	Cucurbita pepo	Cucurbit Genomics database	Cp4.1LG15g03580	putative ent-kaurenoic acid hydroxylase
CsCYP88A60	Cucumis sativus	Cucurbit Genomics database	Csa3G903510	putative ent-kaurenoic acid hydroxylase
CsCYP89A2 homolog	Cucumis sativus	Cucurbit Genomics database	CsaV32G036290	uncharacterized P450
CsCYP89A2 homolog	Cucumis sativus	Cucurbit Genomics database	CsaV32G036300	uncharacterized P450
P450 sequences in Cucurbita pepo cucurbitacin cluster fragments
Abbreviation	Species	Database	accession number	description
CpCYP89A140	Cucurbita pepo	Genbank	MZ695223	Homolog of Cucumis sativus CYP89A140
CpCYP87D19	Cucurbita pepo	Genbank	MZ695224	Homolog of Cucumis sativus CYP87D19
CpCYP87D20	Cucurbita pepo	Cucurbit Genomics database	Cp4.1LG09g10760.1	Homolog of Cucumis sativus CYP87D20
CYP81BF1	Cucurbita pepo	Cucurbit Genomics database	Cp4.1LG17g09460.1	Homolog of Cucumis sativus CYP81Q58
CYP81BB1	Cucurbita pepo	Cucurbit Genomics database	Cp4.1LG17g09460.1	Homolog of Cucumis sativus CYP81Q59
